# Supplementary material for: Challenges and Choices in Breastfeeding Healthy, Sick and Preterm Babies: Review
Source: Healthcare (Basel). 2024 Dec 2;12(23):2418. doi: 10.3390/healthcare12232418 (PMC11641371; doi:10.3390/healthcare12232418)
Supplement: Supplementary file 1 [file healthcare-12-02418-s001.zip]

Archive with 1 entries (1 files):
- healthcare-3280835-supplementary.pdf
